# Supplementary material for: Bioactivity Screening of Antarctic Sponges Reveals Anticancer Activity and Potential Cell Death via Ferroptosis by Mycalols
Source: Mar Drugs. 2021 Aug 14;19(8):459. doi: 10.3390/md19080459 (PMC8400861; doi:10.3390/md19080459)
Supplement: Supplementary file 1 [file marinedrugs-19-00459-s001.zip]

Archive with 1 entries (1 files):
- marinedrugs-1318122-supplementary.pdf
